# Supplementary material for: Manipulation of Ovarian Function Significantly Influenced Trabecular and Cortical Bone Volume, Architecture and Density in Mice at Death
Source: PLoS One. 2015 Dec 30;10(12):e0145821. doi: 10.1371/journal.pone.0145821 (PMC4696788; doi:10.1371/journal.pone.0145821)
Supplement: S1 Table — (XLSX) [file pone.0145821.s003.xlsx]

## Sheet: Sheet1
	Table S1. Effect on epiphyseal lateral femoral condyles.
	Treatment group	IT-S	IT-TX-c	IT-TX-a	OX-S	OX-TX
	BV (mm3)	0.123 ± 0.033	0.128 ± 0.06	0.090 ± 0.01	0.169 ± 0.053	0.160 ± 0.044
	TV (mm3)	1.74 ± 0.482	2.03 ± 1.08	1.36 ± 0.11	2.69 ± 0.381	± 2.28 0.518
	mBV/TV (%)	0.068 ± 0.009	0.065 ± 0.008	0.066 ± 0.006	0.065 ± 0.011	0.070 ± 0.01
	BS/BV (mm-1)	51.3 ± 7.89	61.3 ± 12.5	46.3 ± 5.32	46.9 ± 11.7	38.4 ± 4.92
	TbTh (mm)	0.040 ± 0.007	0.034 ± 0.006	0.044 ± 0.005	0.045 ± 0.01	0.049 ± 0.01
	TbN (mm-1)	6.49 ± 1.81	7.83 ± 3.42	6.48 ± 0.95	4.81 ± 2.09	7.62 ± 2.59
	TbSp (mm)	0.107 ± 0.054	0.085 ± 0.03	0.113 ± 0.018	0.153 ± 0.062	0.070 ± 0.028
	Tb.Pf (mm-1)	14.9 ± 2.99	12.6 ± 6.96	15.3 ± 4.46	13.2 ± 2.73	10.2 ± 4.21
	MD-Tb (mgHA/cm3)	350 ± 54.6	371 ± 38.1	376 ± 65.3	258 ± 61.8	226 ± 77.3
	MD-Cb (mgHA/cm3)	302 ± 65.3	261 ± 43.3	326 ± 37.9	327 ± 43.8	366 ± 35.5
