# Supplementary material for: Manipulation of Ovarian Function Significantly Influenced Trabecular and Cortical Bone Volume, Architecture and Density in Mice at Death
Source: PLoS One. 2015 Dec 30;10(12):e0145821. doi: 10.1371/journal.pone.0145821 (PMC4696788; doi:10.1371/journal.pone.0145821)
Supplement: S2 Table — (XLSX) [file pone.0145821.s004.xlsx]

## Sheet: Sheet1
	Table S2. Effect on epiphyseal medial femoral condyles.
	Treatment group	IT-S	IT-TX-c	IT-TX-a	OX-S	OX-TX
	BV (mm3)	0.116 ± 0.039	0.105 ± 0.013	0.113 ± 0.004	0.184 ± 0.044	0.179 ± 0.032
	TV (mm3)	1.35 ± 0.211	1.54 ± 0.298	1.50 ± 0.157	2.65 ± 0.276	2.36 ± 0.493
	mBV/TV (%)	0.073 ± 0.006	0.069 ± 0.006	0.076 ± 0.005	0.072 ± 0.009	0.076 ± 0.007
	BS/BV (mm-1)	43.2 ± 7.23	51.1 ± 7.08	40.1 ± 2.84	44.9 ± 11.2	38.2 ± 3.36
	TbTh (mm)	0.046 ± 0.009	0.040 ± 0.006	0.050 ± 0.004	0.047 ± 0.01	0.053 ± 0.005
	TbN (mm-1)	8.47 ± 2.73	8.83 ± 3.08	9.49 ± 1.59	8.38 ± 1.87	8.58 ± 1.70
	TbSp (mm)	0.089 ± 0.06	0.064 ± 0.02	0.058 ± 0.023	0.070 ± 0.025	0.068 ± 0.028
	Tb.Pf (mm-1)	12.4 ± 2.14	11.9 ± 2.26	12.0 ± 2.51	8.84 ± 4.57	9.60 ± 2.12
	MD-Tb (mgHA/cm3)	310 ± 88.0	267 ± 81.2	329 ± 30.9	261 ± 22.1	272 ± 55.5
	MD-Cb (mgHA/cm3)	367 ± 55.1	362 ± 68.3	391 ± 72.3	356 ± 29.4	367 ± 41.6
