# Supplementary material for: Manipulation of Ovarian Function Significantly Influenced Trabecular and Cortical Bone Volume, Architecture and Density in Mice at Death
Source: PLoS One. 2015 Dec 30;10(12):e0145821. doi: 10.1371/journal.pone.0145821 (PMC4696788; doi:10.1371/journal.pone.0145821)
Supplement: S3 Table — (XLSX) [file pone.0145821.s005.xlsx]

## Sheet: Sheet1
	Table S3. Effect on epiphyseal lateral tibial plateau.
	Treatment group	IT-S	IT-TX-c	IT-TX-a	OX-S	OX-TX
	BV (mm3)	0.172 ± 0.026	0.195 ± 0.056	0.154 ± 0.024	0.291 ± 0.07	0.288 ± 0.07
	TV (mm3)	2.73 ± 0.803	2.60 ± 0.057	2.19 ± 0.198	±0.622	3.64 ± 0.798
	mBV/TV (%)	0.072 ± 0.008	0.064 ± 0.009	0.071 ± 0.017	0.075 ± 0.016	0.079 ± 0.007
	BS/BV (mm-1)	48.4 ± 10.8	52.4 ± 6.64	53.7 ± 13.8	43.5 ± 9.64	39.9 ± 8.50
	TbTh (mm)	0.043 ± 0.008	0.036 ± 0.008	0.039 ± 0.009	0.048 ± 0.01	0.052 ± 0.01
	TbN (mm-1)	9.24 ± 2.63	7.14 ± 2.26	12.1 ± 7.22	8.84 ± 1.57	10.5 ± 3.42
	TbSp (mm)	0.059 ± 0.026	0.101 ± 0.057	0.067 ± 0.055	0.064 ± 0.013	0.052 ± 0.03
	Tb.Pf (mm-1)	9.49 ± 2.87	11.9 ± 4.21	9.10 ± 0.519	5.09 ± 5.41	2.77 ± 3.93
	MD-Tb (mgHA/cm3)	282 ± 61.0	167 ± 39.2	297 ± 87.5	224 ± 43.7	234 ± 79.6
	MD-Cb (mgHA/cm3)	343 ± 68.8	328 ± 68.6	375 ± 55.6	322 ± 44.5	356 ± 52.7
